# Supplementary material for: Gold Nanoparticles for Wound Healing in Animal Models
Source: Nanomaterials (Basel). 2025 Aug 8;15(16):1213. doi: 10.3390/nano15161213 (PMC12388031; doi:10.3390/nano15161213)
Supplement: Supplementary file 1 [file nanomaterials-15-01213-s001.zip]

Archive with 1 entries (1 files):
- nanomaterials-3780340-supplementary.pdf
